# Supplementary material for: Transcriptome Analysis Reveals Cross-Talk between the Flagellar Transcriptional Hierarchy and Secretion System in Plesiomonas shigelloides
Source: Int J Mol Sci. 2024 Jul 5;25(13):7375. doi: 10.3390/ijms25137375 (PMC11242183; doi:10.3390/ijms25137375)
Supplement: Supplementary file 1 [file ijms-25-07375-s001.zip]

Archive with 1 entries (1 files):
- ijms-3071077-SI.pdf
